# Supplementary material for: Optimization of Intraoperative Near-Infrared Fluorescence Mapping with Indocyanine Green for Sentinel Lymph Node Detection in Cervical and Endometrial Cancer
Source: Pharmaceutics. 2026 Feb 6;18(2):211. doi: 10.3390/pharmaceutics18020211 (PMC12944313; doi:10.3390/pharmaceutics18020211)
Supplement: Supplementary file 1 [file pharmaceutics-18-00211-s001.zip]

Archive with 2 entries (2 files):
- Video S1. The intraoperative NIR fluorescence imaging of SLN using ICG_1.mp4
- Video S2. The intraoperative NIR fluorescence imaging of SLN using ICG_2.mp4
